# Supplementary material for: Management of financial conflicts of interests in clinical practice guidelines in Germany: results from the public database GuidelineWatch
Source: BMC Med Ethics. 2018 Jun 28;19:65. doi: 10.1186/s12910-018-0309-y (PMC6022410; doi:10.1186/s12910-018-0309-y)
Supplement: Supplementary file 1 — Conflict of interest management in 67 German guidelines. This file lists the titles of all analysed guidelines and the detailed results for each guideline according to the five assessment criteria. (XLSX 18 kb) [file 12910_2018_309_MOESM1_ESM.xlsx]

## Sheet: Untitled2
Additional file 1: Conflict of interest management in 67 German guidelines (see legend below)
Guideline title	AWMF code (1,2)	Topic	Publication year	Number of medical specialty societies involved	Crit. 1: Declaration of COI	Crit. 2: Composition of guideline group	Crit. 3: Independence of coordinators	Crit. 4: Abstentions from voting	Crit. 5: External public review
Analgesie, Sedierung und Delirmanagement in der Intensivmedizin	001-012	Analgesia, sedation and management of delirium in the ICU	2015	17	C	C	C	C	A
Intravasale Volumentherapie beim Erwachsenen	001-020	Intravenous volume replacement in adults	2014	14	C	B	B	A	A
Prophylaxe der venösen Thromboembolie (VTE)	003-001	Prophylaxis of venous thromboembolism	2015	30	C	B	C	C	A
Bisphosphonat-assoziierte Kiefernekrosen	007-091	Jaw necrosis from bisphosphonates	2012	41	C	C	B	B	A
Hodgkin Lymphom; Diagnostik, Therapie und Nachsorge von erwachsenen Patienten	018-029OL	Hodkin lymphoma	2013	18	C	C	C	A	C
Tabakentwöhnung bei COPD	020-005	Tobacco withdrawal in COPD patients	2014	8	D	B	B	A	A
Nosokomiale Pneumonie - Epidemiologie, Diagnostik und Therapie erwachsener Patienten	020-013	Hospital-acquired pneumonia	2012	10	D	B	B	A	A
Pneumonie, ambulant erworben, Behandlung und Prävention von erwachsenen Patienten	020-020	Community-acquired pneumonia	2015	11	D	B	B	A	A
Chronische Pankreatitis	021-003	Chronic pancreatitis	2012	7	D	B	B	A	A
Morbus Crohn, Diagnostik und Therapie des ...	021-004	Crohn's disease	2014	8	B	B	B	B	A
Kolorektales Karzinom	021-007OL	Colorectal cancer	2013	14	D	B	C	B	A
Colitis ulcerosa: Diagnostik und Therapie	021-009	Ulcerative colitis	2011	7	C	B	C	A	A
Hepatitis-B-Virusinfektion - Prophylaxe, Diagnostik und Therapie	021-011	Hepatitis B infection	2011	9	D	B	B	A	A
Aszites, spontan bakterielle Peritonitis und hepatorenales Syndrom	021-017	Ascites, bacterial peritonitis and hepatorenal syndrome	2011	8	C	C	C	A	A
Blitz-Nick-Salaam Epilepsie (West-Syndrom): Therapie	022-022	West syndrome	2014	6	B	B	B	A	B
Endokrinologische Nachsorge nach onkologischen Erkrankungen im Kindes- und Jugendalter	025-030	Endocrinological aftercare for children and adolescents with oncological disease	2014	7	C	B	C	A	C
Lungenerkrankung bei Mukoviszidose	026-022	Pulmonary disease in patients with cystic fibrosis	2013	16	D	C	C	A	A
Harnstoffzyklusstörungen, Diagnostik und Therapie	027-006	Urea cycle disorders	2012	2	B	C	B	A	A
Therapie primärer Antikörpermangelerkrankungen	027-052	Primary antibody deficiency diseases	2012	17	A	A	A	A	A
Depressive Störungen bei Kindern und Jugendlichen, Behandlung von ...	028-043	Depression in children and adolescents	2013	23	C	D	D	B	A
Schlaganfall: Sekundärprophylaxe ischämischer Schlaganfall und transitorische ischämische Attacke	030-133	Secondary prevention of stroke	2015	18	D	B	B	C	A
Magenkarzinom - Diagnostik und Therapie der Adenokarzinome des Magens und ösophagogastralen Übergangs	032-009OL	Gastric carcinoma	2012	29	C	D	C	A	A
Exokrines Pankreaskarzinom	032-010OL	Pancreatic carcinoma	2013	12	C	B	B	B	A
Malignes Melanom; Diagnostik, Therapie und Nachsorge	032-024OL	Malignant melanoma	2013	33	D	B	B	B	C
Zervixkarzinom; Diagnostik, Therapie und Nachsorge der Patientin mit ...	032-033OL	Cervical carcinoma	2014	27	D	C	B	B	C
Maligne Ovarialtumore; Diagnostik, Therapie und Nachsorge	032-035OL	Ovarian carcinoma	2013	25	B	B	B	A	A
Mammakarzinom der Frau; Diagnostik, Therapie und Nachsorge	032-045OL	Breast cancer in females	2012	30	B	B	C	A	A
Hepatozelluläres Karzinom, Diagnostik und Therapie	032-053OL	Hepatocellular canrcinoma	2013	19	C	C	C	A	A
Atraumatische Femurkopfnekrose des Erwachsenen	033-050	Idiopathic osteonecrosis of the femoral head	2013	5	C	B	B	A	A
Zwangsstörungen	038-017	Obsessive-compulsive disorder	2013	23	D	D	C	A	A
Bipolare Störungen	038-019	Bipolar disorder	2012	3	C	B	C	A	B
Fibromyalgiesyndrom: Definition, Pathophysiologie, Diagnostik und Therapie	041-004	Fibromyalgia	2012	14	D	C	C	A	A
Nierenzellkarzinom, Diagnostik, Therapie und Nachsorge	043-017OL	Renal cell carcinoma	2015	31	C	B	C	A	C
Prostatakarzinom; Früherkennung, Diagnose und Therapie der verschiedenen Stadien	043-022OL	Prostate carcinoma	2014	13	C	B	B	B	C
Adipositas - Prävention und Therapie	050-001	Obesity	2014	11	C	B	C	A	C
Posttraumatische Belastungsstörung	051-010	Posttraumatic stress disorder	2011	5	B	B	D	A	A
Angststörungen	051-028	Anxiety disorders	2014	19	C	C	C	B	A
Müdigkeit	053-002	Daytime sleepiness	2011	4	C	C	D	A	A
Schlaganfall	053-011	Stroke	2012	19	C	D	D	A	A
Husten	053-013	Cough	2014	7	C	D	D	D	A
Gestationsdiabetes mellitus (GDM), Diagnostik, Therapie und Nachsorge	057-008	Gestational diabetes	2011	3	C	C	C	A	C
Therapie des Diabetes mellitus Typ 1	057-013	Type-1-diabetes	2011	6	C	B	B	A	C
Diagnostik, Therapie und Verlaufskontrolle des Diabetes mellitus im Kindes- und Jugendalter	057-016	Diabetes in children and adolescents	2015	9	B	B	B	A	A
Diabetes und Schwangerschaft	057-023	Diabetes and pregnancy	2014	5	D	B	B	A	C
Frühe rheumatoide Arthritis, Management	060-002	Early rheumatoid arthritis	2011	6	C	C	B	A	A
Axiale Spondyloarthritis inklusive Morbus Bechterew und Frühformen	060-003	Spondylarthritis	2013	15	C	B	B	B	A
Periphere arterielle Verschlusskrankheit (PAVK), Diagnostik, Therapie und Nachsorge	065-003	Peripheral artery occlusive disease	2015	24	B	B	C	B	A
Klinische Ernährung in der Chirurgie	073-005	Clinical nutrition in surgery	2013	6	B	B	C	A	A
Klinische Ernährung in der Onkologie	073-006	Clinical nutrition in oncology	2015	13	C	B	B	A	A
Klinische Ernährung in der Geriatrie	073-019	Clinical nutrition in geriatric medicine	2013	13	C	B	B	A	A
Künstliche Ernährung im ambulanten Bereich	073-021	Clinical nutrition in outpatients	2013	3	C	B	C	A	A
Parenterale Ernährung in der Kinder- und Jugendmedizin	073-023	Parenteral nutrition in children and adolescents	2014	3	C	B	B	A	A
Klinische Ernährung in der Gastroenterologie (Teil 3) – Chronisches Darmversagen	073-026	Clinical nutrition in gastroenterology - intestinal failure	2014	4	C	B	B	A	A
Klinische Ernährung in der Gastroenterologie (Teil 4) – Chronisch-entzündliche Darmerkrankungen	073-027	Clinical nutrition in gastroenterology - inflammatory bowel disease	2014	4	C	B	B	A	A
Alkoholbezogene Störungen: Screening, Diagnose und Behandlung	076-001	Alcohol-related disorders	2014	52	A	A	A	B	A
Tabakkonsum (Rauchen), abhängiger und schädlicher: Screening, Diagnostik und Behandlung	076-006	Smoking	2014	50	A	A	A	C	A
HPV-assoziierter Neoplasien, Impfprävention	082-002	Vaccination against human papillomavirus (HPV)	2013	22	D	B	B	A	C
Lokaltherapie chronischer Wunden bei Patienten mit den Risiken periphere arterielle Verschlusskrankheit, Diabetes mellitus, chronisch venöse Insuffizien	091-001	Management of vascular and diabetic leg ulcers	2012	14	D	C	D	C	A
Palliativmedizin für Patienten mit einer nicht heilbaren Krebserkrankung	128-001OL	Palliative care for advanced cancer	2015	54	D	C	C	B	C
Opioide, Langzeitanwendung zur Behandlung bei nicht tumorbedingten Schmerzen	145-003	Opioid analgesics for chronic non-cancer pain	2014	28	D	B	C	A	C
Nationale Versorgungsleitlinie Typ-2-Diabetes: Prävention und Therapie von Netzhautkomplikationen	nvl-001b	Type 2 diabetes: prevention and treatment of retinal complications	2015	8	C	C	C	B	C
Nationale VersorgunglLeitlinie Nierenerkrankungen bei Diabetes im Erwachsenenalter	nvl-001d	Kidney disease in diabetic patients	2015	14	A	A	A	A	B
Nationale Versorgungsleitlinie: Neuropathie bei Diabetes im Erwachsenenalter	nvl-001e	Neuropathy in diabetic patients	2011	15	A	A	A	A	C
Nationale Versorgungsleitlinie Typ-2-Diabetes: Therapie	nvl-001g	Type 2 diabetes: treatment	2013	9	D	C	C	A	C
Nationale Versorgungsleitlinie chronische koronare Herzerkrankung	nvl-004	Coronary artery disease	2013	10	A	A	A	A	C
Nationale Versorgungsleitlinie unipolare Depression	nvl-005	Unipolar depression	2015	33	C	C	C	A	C
Nationale Versorgungsleitlinie Kreuzschmerz	nvl-007	Low back pain	2011	31	A	A	A	A	C
Criteria and outcomes of GuidelineWatch
Criterion	Outcome
1. Declaration and assessment of COI	A	No declaration statement	n=7 (10.4%)
	B	Undetailed declaration (yes/no)	n=9 (13.4%)
	C	Detailed declaration stating companies	n=33 (49.3%)
	D	Detailed declaration and external evaluation of COI (as opposed to self-assessment of the relevance of COI)	n=18 (28.9%)
2. Composition of the guideline group	A	Lack of detailed declarations	n=7 (10.4%)
	B	More than 50% with financial COI	n=37 (55.2%)
	C	25% to 50% with COI	n=18 (28.9%)
	D	Less than 25% with COI	n=5 (7.5%)
	E	All participants with full declarations and without COI	n=0 (0%)
3. Independence of the coordinators and lead authors	A	Lack of detailed declarations	n=7 (10.4%)
	B	All coordinators/lead authors with COI	n= 28 (41.8%)
	C	Some of the coordinators/lead authors with COI	n=26 (38.8%)
	D	All coordinators/lead authors with full declarations and without COI	n=6 (9.0%)
4. Abstentions in participants with COI	A	No rule for abstentions	n= 47 (70.1%)
	B	Rule for abstentions, but no factual abstentions or voting results not documented	n=14 (20.9%)
	C	Partial abstentions	n=5 (7.5%)
	D	Fully documented abstentions of participants with COI	n=1 (1.5%)
5. External public review	A	No external review	n=45 (67.2%)
	B	External review on a publicly accessible website	n= 3 (4.5%)
	C	External review and documented handling of the individual comments	n=19 (28.4%)
1. AWMF: Association of the Scientific Medical Societies in Germany
2. The original guideline documents can be traced through the AWMF website www.awmf.de. Use the window "Leitlinensuche" at the top end of the page and insert either the title or the identification number of the guideline. Each guideline contains a tabulated COI declaration of participants which apperars either in the long version of the guideline ("Langfassung") or in a separate document ("Intere…
